# Supplementary material for: Pollen extracts and constituent sugars increase growth of a trypanosomatid parasite of bumble bees
Source: PeerJ. 2017 May 9;5:e3297. doi: 10.7717/peerj.3297 (PMC5426351; doi:10.7717/peerj.3297)
Supplement: Supplemental Information 1 — Dataset 1: Effects of extracts of individual pollens. Dataset 2: Effects of individual and mixed pollen extracts. Dataset 3: Effects of chemical additions. “Row” and “column” refer to locations on the 96-well test plate “conc” indicates the concentration in percent extract (or stock solution) by volume in the final sample “net0” through “net24” are the net OD readings (difference in OD 630 nm between samples and cell-free controls at the corresponding concentration and timepoint) at each timepoint, with time given in hours. “integral” is the estimated area under the curve of OD vs time, calculated by the “grofit” function in R Dataset 4: Pollen extract sugar contents. Contents of fructose, glucose, and sucrose are given in mg per mL and mM [file peerj-05-3297-s001.zip › Dataset.1.single.pollens.csv]

	Treatment	Line	row	column	conc	net0	net24	net48	net72	net96	net120	integral
1	Buckwheat	1	B	3	0	0.0035	0.0635	0.23975	0.2675	0.2325	0.2185	21.9958927575751
2	Buckwheat	1	C	3	0.3125	0.004	0.051	0.2575	0.2615	0.2325	0.216	22.089618189999
3	Buckwheat	1	D	3	0.625	0.005	0.043	0.2345	0.24	0.222	0.204	20.4050965285956
4	Buckwheat	1	E	3	1.25	0.005	0.0465	0.2655	0.259	0.23775	0.218	22.2259447079084
5	Buckwheat	1	F	3	2.5	0.004	0.063	0.3345	0.356	0.32	0.3035	29.7195782514115
6	Buckwheat	1	G	3	5	0.003	0.057	0.33275	0.3985	0.38575	0.36825	32.9574864250761
7	Buckwheat	1	B	4	0	0.0045	0.0605	0.23575	0.253	0.228	0.2135	21.4894269933617
8	Buckwheat	1	C	4	0.3125	0.003	0.037	0.2085	0.2165	0.199	0.18	18.2081232360595
9	Buckwheat	1	D	4	0.625	0.004	0.057	0.2725	0.2645	0.2365	0.223	22.8277586149585
10	Buckwheat	1	E	4	1.25	0.004	0.051	0.265	0.246	0.22325	0.2105	21.5437740414498
11	Buckwheat	1	F	4	2.5	0.004	0.0675	0.31	0.3515	0.3205	0.2955	29.1054203369726
12	Buckwheat	1	G	4	5	0.005	0.062	0.32725	0.4115	0.43575	0.43625	35.2439735704394
13	Buckwheat	1	B	5	0	0.00650000000000001	0.0625	0.23725	0.2455	0.2215	0.209	21.1842592834579
14	Buckwheat	1	C	5	0.3125	0.003	0.0525	0.2575	0.252	0.2275	0.216	21.7342076502601
15	Buckwheat	1	D	5	0.625	0.004	0.055	0.261	0.267	0.233	0.2165	22.444246209753
16	Buckwheat	1	E	5	1.25	0.004	0.058	0.269	0.27	0.23625	0.217	22.8626612859467
17	Buckwheat	1	F	5	2.5	0.005	0.069	0.308	0.3565	0.3345	0.315	29.7847628279343
18	Buckwheat	1	G	5	5	0.005	0.06	0.31925	0.399	0.40275	0.36825	33.2195839936365
19	Buckwheat	1	B	6	0	0.0045	0.0595	0.24325	0.2495	0.2245	0.2055	21.3626013969317
20	Buckwheat	1	C	6	0.3125	0.003	0.038	0.217	0.2235	0.2065	0.188	18.8762174490332
21	Buckwheat	1	D	6	0.625	0.004	0.0565	0.2605	0.2555	0.226	0.212	21.9373329371444
22	Buckwheat	1	E	6	1.25	0.004	0.046	0.2485	0.244	0.21675	0.1945	20.6731718940622
23	Buckwheat	1	F	6	2.5	0.004	0.063	0.3005	0.3405	0.3025	0.27	27.5016427887081
24	Buckwheat	1	G	6	5	0.0035	0.056	0.31325	0.384	0.38175	0.36975	32.0292089332742
25	Buckwheat	1	B	7	0	0.0035	0.0575	0.23625	0.244	0.217	0.1985	20.7442800175351
26	Buckwheat	1	C	7	0.3125	0.003	0.036	0.219	0.2285	0.204	0.181	18.8820766982081
27	Buckwheat	1	D	7	0.625	0.004	0.053	0.2705	0.28	0.2445	0.2275	23.3517127666147
28	Buckwheat	1	E	7	1.25	0.004	0.058	0.265	0.279	0.23125	0.2095	22.5909382666655
29	Buckwheat	1	F	7	2.5	0.004	0.064	0.2955	0.356	0.3065	0.29	28.0723165959144
30	Buckwheat	1	G	7	5	0.004	0.058	0.31925	0.432	0.44175	0.42475	35.1899901258487
31	Buckwheat	1	B	8	0	0.0035	0.0505	0.27175	0.3125	0.28	0.2715	25.2344452761384
32	Buckwheat	1	C	8	0.3125	0.003	0.037	0.203	0.2165	0.192	0.172	17.8452478083412
33	Buckwheat	1	D	8	0.625	0.005	0.0475	0.2335	0.2415	0.212	0.191	20.1772862686613
34	Buckwheat	1	E	8	1.25	0.004	0.046	0.2525	0.254	0.22525	0.197	21.267239493756
35	Buckwheat	1	F	8	2.5	0.004	0.056	0.2845	0.322	0.278	0.254	25.6884006914622
36	Buckwheat	1	G	8	5	0.00600000000000001	0.061	0.31925	0.4335	0.42825	0.38175	34.5514387174357
37	Buckwheat	1	B	9	0	0.0035	0.0525	0.26125	0.2855	0.252	0.2475	23.4246319574177
38	Buckwheat	1	C	9	0.3125	0.003	0.043	0.2215	0.232	0.207	0.1935	19.4181593810572
39	Buckwheat	1	D	9	0.625	0.005	0.047	0.245	0.2495	0.221	0.195	20.8923982695579
40	Buckwheat	1	E	9	1.25	0.003	0.055	0.299	0.3185	0.26125	0.2525	25.4398110769269
41	Buckwheat	1	F	9	2.5	0.004	0.058	0.299	0.355	0.302	0.283	27.7792999607985
42	Buckwheat	1	G	9	5	0.004	0.048	0.31375	0.357	0.31575	0.28175	28.260739633271
43	Buckwheat	1	B	10	0	0.0035	0.0565	0.23875	0.2695	0.2365	0.2355	22.0988847188042
44	Buckwheat	1	C	10	0.3125	0.004	0.0395	0.2195	0.238	0.211	0.188	19.5030180193468
45	Buckwheat	1	D	10	0.625	0.004	0.054	0.299	0.3085	0.266	0.2595	25.6476270426228
46	Buckwheat	1	E	10	1.25	0.004	0.055	0.3465	0.364	0.31675	0.321	30.1095014302053
47	Buckwheat	1	F	10	2.5	0.003	0.061	0.355	0.4205	0.392	0.398	34.224349149294
48	Buckwheat	1	G	10	5	0.002	0.049	0.32525	0.4285	0.39775	0.38575	33.420775655253
49	Lotus	1	B	3	0	0.004	0.05	0.24	0.26875	0.2135	0.1985	20.9636806274281
50	Lotus	1	C	3	0.3125	0.00375	0.048	0.261	0.271	0.22425	0.208	22.0829481328368
51	Lotus	1	D	3	0.625	0.004	0.044	0.235	0.24175	0.2285	0.2155	20.7524109561349
52	Lotus	1	E	3	1.25	0.004	0.052	0.3515	0.3245	0.2745	0.2585	27.3932404338791
53	Lotus	1	F	3	2.5	0.004	0.0675	0.40625	0.3695	0.3065	0.2765	31.208040537464
54	Lotus	1	G	3	5	0.00425	0.059	0.346	0.39625	0.3235	0.28075	30.4337790819816
55	Lotus	1	B	4	0	0.005	0.0545	0.242	0.26425	0.225	0.207	21.4297294066829
56	Lotus	1	C	4	0.3125	0.00375	0.0455	0.244	0.241	0.20875	0.194	20.2874373192632
57	Lotus	1	D	4	0.625	0.004	0.051	0.284	0.26575	0.226	0.2055	22.5360657773531
58	Lotus	1	E	4	1.25	0.004	0.047	0.2685	0.2575	0.2415	0.227	22.4324739329203
59	Lotus	1	F	4	2.5	0.004	0.0665	0.38025	0.3455	0.297	0.274	29.6810486553997
60	Lotus	1	G	4	5	0.00675000000000001	0.048	0.336	0.32875	0.2965	0.27375	27.7562462164552
61	Lotus	1	B	5	0	0.00700000000000001	0.055	0.238	0.24725	0.2105	0.195	20.6623583926924
62	Lotus	1	C	5	0.3125	0.00475	0.048	0.234	0.2365	0.20225	0.1865	19.7854117174501
63	Lotus	1	D	5	0.625	0.004	0.051	0.277	0.25025	0.216	0.1965	21.6161982584124
64	Lotus	1	E	5	1.25	0.004	0.051	0.3085	0.276	0.2405	0.222	23.8733206550564
65	Lotus	1	F	5	2.5	0.005	0.0515	0.31475	0.2875	0.269	0.2545	25.3516238829536
66	Lotus	1	G	5	5	0.00625000000000001	0.048	0.3465	0.33925	0.3095	0.28575	28.7054481310148
67	Lotus	1	B	6	0	0.005	0.0535	0.2465	0.24325	0.2095	0.1945	20.6494781181649
68	Lotus	1	C	6	0.3125	0.00375	0.049	0.25	0.245	0.20375	0.1915	20.4849398291092
69	Lotus	1	D	6	0.625	0.003	0.043	0.2265	0.23125	0.2195	0.209	19.9550491529697
70	Lotus	1	E	6	1.25	0.004	0.0475	0.2995	0.265	0.2315	0.2105	22.9412050764191
71	Lotus	1	F	6	2.5	0.0045	0.0625	0.35325	0.332	0.2805	0.2565	28.0396297516162
72	Lotus	1	G	6	5	0.00525	0.062	0.341	0.41975	0.3365	0.27225	31.2295346928164
73	Lotus	1	B	7	0	0.004	0.052	0.234	0.24425	0.2095	0.193	20.3363795692758
74	Lotus	1	C	7	0.3125	0.00375	0.0475	0.25	0.2495	0.20725	0.193	20.6687839782774
75	Lotus	1	D	7	0.625	0.0035	0.049	0.2385	0.24225	0.2165	0.2025	20.5570657412402
76	Lotus	1	E	7	1.25	0.004	0.048	0.3005	0.2695	0.234	0.2085	23.1392051765492
77	Lotus	1	F	7	2.5	0.004	0.0635	0.34775	0.326	0.2775	0.253	27.662497479019
78	Lotus	1	G	7	5	0.00575000000000001	0.0585	0.337	0.36225	0.2995	0.25875	28.5693197401306
79	Lotus	1	B	8	0	0.004	0.056	0.241	0.25675	0.2165	0.198	20.9462468001773
80	Lotus	1	C	8	0.3125	0.00375	0.05	0.2435	0.248	0.20875	0.1935	20.5870593346624
81	Lotus	1	D	8	0.625	0.004	0.049	0.255	0.25125	0.216	0.2015	21.1607585567113
82	Lotus	1	E	8	1.25	0.0045	0.049	0.2835	0.2615	0.229	0.2105	22.4771303657212
83	Lotus	1	F	8	2.5	0.004	0.0655	0.35875	0.3425	0.2905	0.264	28.8392821556891
84	Lotus	1	G	8	5	0.00625000000000001	0.055	0.3425	0.36675	0.3095	0.26725	29.4000353770596
85	Lotus	1	B	9	0	0.004	0.056	0.247	0.26025	0.2235	0.208	21.6612904480035
86	Lotus	1	C	9	0.3125	0.00475	0.053	0.2545	0.262	0.21475	0.2015	21.5369725074314
87	Lotus	1	D	9	0.625	0.004	0.049	0.2795	0.26925	0.2265	0.2075	22.5167984794244
88	Lotus	1	E	9	1.25	0.005	0.056	0.2925	0.27	0.239	0.217	23.4003755740079
89	Lotus	1	F	9	2.5	0.004	0.0655	0.38025	0.3575	0.299	0.269	29.9877121381761
90	Lotus	1	G	9	5	0.00525	0.047	0.339	0.33775	0.302	0.27125	28.1392284680812
91	Lotus	1	B	10	0	0.004	0.055	0.243	0.25925	0.2185	0.201	21.1069954187137
92	Lotus	1	C	10	0.3125	0.00375	0.057	0.2475	0.2645	0.21525	0.203	21.3175014227344
93	Lotus	1	D	10	0.625	0.004	0.0485	0.2405	0.25225	0.2375	0.229	21.6395293795952
94	Lotus	1	E	10	1.25	0.005	0.0555	0.3145	0.2915	0.2535	0.234	24.9984048427435
95	Lotus	1	F	10	2.5	0.004	0.0625	0.39525	0.364	0.3	0.2725	30.48770857283
96	Lotus	1	G	10	5	0.00425	0.046	0.342	0.34175	0.302	0.26825	28.2521759437478
97	Poppy	1	B	3	0	0.00375	0.06	0.2635	0.284	0.24625	0.20225	23.2646403757954
98	Poppy	1	C	3	0.3125	0.00425	0.0565	0.284	0.2955	0.25975	0.212	24.3672897186143
99	Poppy	1	D	3	0.625	0.00525	0.05025	0.24975	0.2435	0.2245	0.2	21.0413744750347
100	Poppy	1	E	3	1.25	0.004	0.0625	0.3635	0.34175	0.3195	0.2595	29.4355222622756
101	Poppy	1	F	3	2.5	0.004	0.0775	0.46225	0.4675	0.557	0.51025	43.5884119485898
102	Poppy	1	G	3	5	0.0025	0.053	0.338	0.43	0.445	0.341	34.9617634695626
103	Poppy	1	B	4	0	0.00575000000000001	0.061	0.286	0.3315	0.30425	0.23825	26.9083051347102
104	Poppy	1	C	4	0.3125	0.00425	0.055	0.2695	0.269	0.23875	0.2015	22.6570212889712
105	Poppy	1	D	4	0.625	0.00425	0.05925	0.30825	0.3025	0.274	0.2245	25.6190695703394
106	Poppy	1	E	4	1.25	0.004	0.057	0.3435	0.30875	0.274	0.225	26.5154297383415
107	Poppy	1	F	4	2.5	0.004	0.0655	0.40625	0.4005	0.4065	0.31825	34.7225640991857
108	Poppy	1	G	4	5	0.0045	0.065	0.3375	0.425	0.422	0.3335	34.4805907649784
109	Poppy	1	B	5	0	0.00725000000000001	0.0465	0.1975	0.2135	0.19325	0.17475	17.9843540821672
110	Poppy	1	C	5	0.3125	0.00325	0.053	0.2645	0.256	0.22825	0.1895	21.743856663301
111	Poppy	1	D	5	0.625	0.00425	0.05525	0.31425	0.3135	0.2855	0.2215	26.1927442513416
112	Poppy	1	E	5	1.25	0.003	0.065	0.327	0.29675	0.27	0.2205	25.8626870575873
113	Poppy	1	F	5	2.5	0.004	0.0715	0.33775	0.3785	0.382	0.29725	32.0126902679205
114	Poppy	1	G	5	5	0.0045	0.066	0.3345	0.4395	0.476	0.3915	36.7352913562212
115	Poppy	1	B	6	0	0.00475	0.064	0.285	0.3005	0.28575	0.22275	25.4283300007257
116	Poppy	1	C	6	0.3125	0.00325	0.06	0.282	0.2755	0.24775	0.201	23.4295572350306
117	Poppy	1	D	6	0.625	0.00325	0.05925	0.28675	0.2715	0.2425	0.1995	23.2657310586628
118	Poppy	1	E	6	1.25	0.003	0.056	0.335	0.29475	0.259	0.2095	25.3858461369538
119	Poppy	1	F	6	2.5	0.004	0.0695	0.35325	0.394	0.39	0.29625	32.9246346246046
120	Poppy	1	G	6	5	0.0035	0.061	0.327	0.411	0.4355	0.339	34.1549964950068
121	Poppy	1	B	7	0	0.00375	0.0645	0.2595	0.2645	0.23975	0.19525	22.4983594244771
122	Poppy	1	C	7	0.3125	0.00375	0.057	0.2765	0.26	0.23275	0.1935	22.3737994907634
123	Poppy	1	D	7	0.625	0.00375	0.05825	0.29275	0.2705	0.249	0.202	23.5167879029032
124	Poppy	1	E	7	1.25	0.004	0.063	0.328	0.31675	0.259	0.2085	26.0483114771321
125	Poppy	1	F	7	2.5	0.003	0.0675	0.36775	0.403	0.4255	0.33275	34.6127579821989
126	Poppy	1	G	7	5	0.004	0.061	0.3315	0.415	0.456	0.3445	34.9040961881571
127	Poppy	1	B	8	0	0.00375	0.0675	0.3025	0.3665	0.36325	0.27425	30.1424866029512
128	Poppy	1	C	8	0.3125	0.00425	0.058	0.2985	0.293	0.25375	0.2015	24.3971590659024
129	Poppy	1	D	8	0.625	0.00425	0.06225	0.31775	0.304	0.268	0.214	25.6981492704246
130	Poppy	1	E	8	1.25	0.004	0.065	0.331	0.32475	0.282	0.2195	27.0298217048468
131	Poppy	1	F	8	2.5	0.004	0.0705	0.36125	0.3965	0.3905	0.30275	33.2683362649852
132	Poppy	1	G	8	5	0.00650000000000001	0.0625	0.33	0.42	0.45	0.3605	35.1122280513279
133	Poppy	1	B	9	0	0.00375	0.069	0.3035	0.3645	0.33125	0.25325	28.9151644636407
134	Poppy	1	C	9	0.3125	0.00425	0.062	0.297	0.3165	0.28525	0.2255	26.1226873514544
135	Poppy	1	D	9	0.625	0.00425	0.06325	0.31825	0.3215	0.289	0.2315	26.9036642059936
136	Poppy	1	E	9	1.25	0.004	0.059	0.343	0.33175	0.2865	0.2235	27.485392886305
137	Poppy	1	F	9	2.5	0.004	0.0685	0.38125	0.4145	0.4265	0.32975	35.2688983169553
138	Poppy	1	G	9	5	0.004	0.062	0.334	0.44	0.4825	0.4025	36.9137892621126
139	Poppy	1	B	10	0	0.00375	0.0655	0.28	0.336	0.29725	0.22475	26.411568125698
140	Poppy	1	C	10	0.3125	0.00325	0.059	0.319	0.4085	0.40875	0.3505	33.0553549758297
141	Poppy	1	D	10	0.625	0.00425	0.06525	0.31625	0.372	0.378	0.3235	31.4147845231805
142	Poppy	1	E	10	1.25	0.005	0.0615	0.3455	0.36425	0.331	0.255	29.9091954035041
143	Poppy	1	F	10	2.5	0.0035	0.069	0.42225	0.448	0.4845	0.40725	39.253908143791
144	Poppy	1	G	10	5	0.0025	0.056	0.3365	0.4295	0.442	0.3495	35.0029939036513
145	Rape	1	B	3	0	0.005	0.062	0.356	0.3875	0.2975	0.3475	30.478040028629
146	Rape	1	C	3	0.3125	0.0045	0.053	0.3015	0.2925	0.248	0.261	24.8342469887921
147	Rape	1	D	3	0.625	0.00425	0.054	0.3225	0.297	0.25625	0.25625	25.5891309514487
148	Rape	1	E	3	1.25	0.004	0.0535	0.3525	0.3015	0.2695	0.2685	26.792662600828
149	Rape	1	F	3	2.5	0.00399999999999999	0.0655	0.412	0.364	0.311	0.3125	31.6184010464489
150	Rape	1	G	3	5	0.00275	0.053	0.33225	0.4155	0.3545	0.3425	31.8120600268902
151	Rape	1	B	4	0	0.00600000000000001	0.053	0.28	0.2655	0.2275	0.2425	22.9464841352132
152	Rape	1	C	4	0.3125	0.0035	0.051	0.2785	0.2585	0.2265	0.23	22.481267712977
153	Rape	1	D	4	0.625	0.00375	0.059	0.3345	0.296	0.25475	0.25875	25.9485895196006
154	Rape	1	E	4	1.25	0.004	0.0585	0.3295	0.269	0.244	0.2365	24.5692047412342
155	Rape	1	F	4	2.5	0.00399999999999999	0.062	0.3895	0.3365	0.2925	0.2855	29.5352317760465
156	Rape	1	G	4	5	0.00575000000000001	0.066	0.33375	0.4255	0.361	0.347	32.6813820459648
157	Rape	1	B	5	0	0.00800000000000001	0.0585	0.315	0.303	0.2435	0.274	25.3156539297194
158	Rape	1	C	5	0.3125	0.0045	0.053	0.292	0.2595	0.2245	0.2275	22.7996734837406
159	Rape	1	D	5	0.625	0.00425	0.047	0.251	0.245	0.23025	0.21375	21.2957609138567
160	Rape	1	E	5	1.25	0.004	0.0595	0.356	0.278	0.2475	0.2375	25.5270775185035
161	Rape	1	F	5	2.5	0.00499999999999999	0.072	0.399	0.3575	0.3005	0.298	30.9349261900133
162	Rape	1	G	5	5	0.00575000000000001	0.063	0.33025	0.4005	0.3395	0.324	31.1321185620527
163	Rape	1	B	6	0	0.005	0.057	0.299	0.2575	0.217	0.235	22.9251457519496
164	Rape	1	C	6	0.3125	0.0035	0.051	0.2845	0.2535	0.2245	0.222	22.3391919351309
165	Rape	1	D	6	0.625	0.00375	0.057	0.319	0.281	0.24275	0.23425	24.5891859442597
166	Rape	1	E	6	1.25	0.004	0.0575	0.3405	0.274	0.242	0.2305	24.8202391762441
167	Rape	1	F	6	2.5	0.00499999999999999	0.072	0.402	0.3655	0.3005	0.2945	31.1900800681395
168	Rape	1	G	6	5	0.00425	0.06	0.32225	0.3855	0.3185	0.286	29.5686195201975
169	Rape	1	B	7	0	0.004	0.054	0.279	0.248	0.2105	0.2195	21.8071403021802
170	Rape	1	C	7	0.3125	0.0035	0.052	0.2855	0.251	0.2205	0.227	22.2831101096159
171	Rape	1	D	7	0.625	0.00375	0.055	0.3095	0.2645	0.23025	0.22725	23.5005670048288
172	Rape	1	E	7	1.25	0.004	0.0565	0.321	0.271	0.236	0.219	24.0182302056106
173	Rape	1	F	7	2.5	0.00499999999999999	0.066	0.384	0.3605	0.293	0.285	30.2177925877772
174	Rape	1	G	7	5	0.00675000000000001	0.065	0.32875	0.3995	0.3415	0.3145	31.1017650445239
175	Rape	1	B	8	0	0.005	0.055	0.2845	0.264	0.22	0.2345	22.7927509864639
176	Rape	1	C	8	0.3125	0.0045	0.049	0.2745	0.2475	0.2145	0.212	21.5717826020969
177	Rape	1	D	8	0.625	0.00425	0.047	0.244	0.241	0.22175	0.20425	20.7345255779034
178	Rape	1	E	8	1.25	0.005	0.0575	0.3515	0.286	0.249	0.2355	25.6272147808467
179	Rape	1	F	8	2.5	0.00499999999999999	0.07	0.4095	0.38	0.31	0.3035	32.0258887360294
180	Rape	1	G	8	5	0.00725000000000001	0.066	0.32825	0.401	0.3405	0.3335	31.3099079730793
181	Rape	1	B	9	0	0.0045	0.06	0.323	0.3475	0.2735	0.3135	27.739074001501
182	Rape	1	C	9	0.3125	0.004	0.054	0.293	0.276	0.236	0.239	23.6941762885601
183	Rape	1	D	9	0.625	0.00375	0.057	0.3135	0.2875	0.24575	0.23825	24.7632514955563
184	Rape	1	E	9	1.25	0.0045	0.0575	0.3625	0.319	0.2625	0.2445	27.2090975020778
185	Rape	1	F	9	2.5	0.00399999999999999	0.068	0.419	0.401	0.3405	0.325	33.6901545580297
186	Rape	1	G	9	5	0.00525	0.067	0.33175	0.457	0.4255	0.4565	36.1822155960824
187	Rape	1	B	10	0	0.005	0.042	0.228	0.237	0.2115	0.1915	19.7799590972767
188	Rape	1	C	10	0.3125	0.0045	0.0525	0.2775	0.2665	0.2305	0.235	22.8784820942911
189	Rape	1	D	10	0.625	0.00375	0.057	0.3095	0.283	0.25025	0.25425	24.8213950188126
190	Rape	1	E	10	1.25	0.005	0.0565	0.377	0.3235	0.276	0.2695	28.2099871033107
191	Rape	1	F	10	2.5	0.00499999999999999	0.067	0.4455	0.4285	0.3665	0.3825	36.2431430651071
192	Rape	1	G	10	5	0.00475	0.058	0.32325	0.4115	0.3525	0.3385	31.5707441148977
193	Sunflower	1	B	3	0	0.0025	0.0565	0.26525	0.3205	0.2715	0.222	24.723108033335
194	Sunflower	1	C	3	0.3125	0.002	0.0475	0.2485	0.2575	0.231	0.209	21.5582547039769
195	Sunflower	1	D	3	0.625	0.0025	0.05325	0.3065	0.307	0.27	0.217	25.3710698077715
196	Sunflower	1	E	3	1.25	0.002	0.0465	0.3095	0.2845	0.25	0.216	24.1471713649494
197	Sunflower	1	F	3	2.5	0.00449999999999999	0.06025	0.34275	0.3655	0.3115	0.254	29.3951390832749
198	Sunflower	1	G	3	5	0.00374999999999999	0.048	0.3195	0.39925	0.352	0.27825	30.3313290994218
199	Sunflower	1	B	4	0	0.004	0.0495	0.23075	0.2505	0.216	0.196	20.5611664645449
200	Sunflower	1	C	4	0.3125	0.003	0.046	0.248	0.248	0.212	0.19	20.611293905118
201	Sunflower	1	D	4	0.625	0.0035	0.04925	0.272	0.2665	0.2305	0.2	22.2831229971363
202	Sunflower	1	E	4	1.25	0.0045	0.0525	0.308	0.2735	0.2425	0.2065	23.7066386106078
203	Sunflower	1	F	4	2.5	0.00699999999999999	0.06125	0.33325	0.365	0.2985	0.251	28.5318782716043
204	Sunflower	1	G	4	5	0.00774999999999999	0.0465	0.319	0.35175	0.3115	0.26875	28.3249040481331
205	Sunflower	1	B	5	0	0.0055	0.0545	0.24775	0.255	0.2185	0.1995	21.3001278422956
206	Sunflower	1	C	5	0.3125	0.003	0.0485	0.2595	0.2525	0.2165	0.195	21.2135313569836
207	Sunflower	1	D	5	0.625	0.004	0.04925	0.259	0.249	0.2185	0.1925	21.1489661593062
208	Sunflower	1	E	5	1.25	0.0035	0.045	0.263	0.243	0.226	0.2075	21.2784990685097
209	Sunflower	1	F	5	2.5	0.00549999999999999	0.04425	0.29375	0.2785	0.256	0.234	23.9344707673476
210	Sunflower	1	G	5	5	0.00674999999999999	0.0495	0.31	0.35725	0.3155	0.25675	28.3504576043229
211	Sunflower	1	B	6	0	0.0045	0.0535	0.25375	0.2575	0.223	0.194	21.5102496054503
212	Sunflower	1	C	6	0.3125	0.002	0.0485	0.256	0.2385	0.2135	0.192	20.6245246886872
213	Sunflower	1	D	6	0.625	0.003	0.04825	0.2605	0.254	0.227	0.1995	21.5558969115483
214	Sunflower	1	E	6	1.25	0.004	0.054	0.2825	0.266	0.2345	0.2035	22.7546353575578
215	Sunflower	1	F	6	2.5	0.00599999999999999	0.04725	0.30275	0.282	0.2565	0.239	24.3814834273634
216	Sunflower	1	G	6	5	0.00474999999999999	0.048	0.3075	0.35275	0.3235	0.25625	28.2863919921438
217	Sunflower	1	B	7	0	0.0035	0.0505	0.23425	0.2515	0.2155	0.1955	20.6694998938006
218	Sunflower	1	C	7	0.3125	0.0025	0.0475	0.2415	0.2485	0.2105	0.186	20.4395944970404
219	Sunflower	1	D	7	0.625	0.0035	0.04775	0.28	0.27	0.2295	0.194	22.4330284946268
220	Sunflower	1	E	7	1.25	0.004	0.053	0.288	0.273	0.2305	0.198	22.9017840623045
221	Sunflower	1	F	7	2.5	0.00599999999999999	0.05925	0.31125	0.3425	0.286	0.2365	26.9512793942755
222	Sunflower	1	G	7	5	0.00674999999999999	0.0515	0.3115	0.36075	0.3405	0.26325	29.1866450778265
223	Sunflower	1	B	8	0	0.003	0.0515	0.25075	0.265	0.2245	0.1935	21.6233423330412
224	Sunflower	1	C	8	0.3125	0.002	0.0455	0.243	0.2445	0.2075	0.182	20.1905527696298
225	Sunflower	1	D	8	0.625	0.0035	0.05125	0.2865	0.276	0.2365	0.205	23.115088990524
226	Sunflower	1	E	8	1.25	0.0045	0.054	0.306	0.291	0.249	0.206	24.3462755473784
227	Sunflower	1	F	8	2.5	0.00599999999999999	0.05925	0.30475	0.3255	0.2825	0.236	26.5500991213238
228	Sunflower	1	G	8	5	0.00774999999999999	0.0505	0.309	0.35475	0.3255	0.25825	28.54033325628
229	Sunflower	1	B	9	0	0.003	0.0505	0.24475	0.261	0.223	0.1975	21.3598873791734
230	Sunflower	1	C	9	0.3125	0.002	0.05	0.2795	0.3025	0.256	0.1985	24.062842962806
231	Sunflower	1	D	9	0.625	0.0035	0.05075	0.2935	0.2885	0.2445	0.2095	23.8437293178885
232	Sunflower	1	E	9	1.25	0.004	0.053	0.3155	0.29	0.245	0.209	24.4396409830959
233	Sunflower	1	F	9	2.5	0.00599999999999999	0.04425	0.29075	0.28	0.2515	0.2285	23.757418850632
234	Sunflower	1	G	9	5	0.00474999999999999	0.0525	0.312	0.38175	0.379	0.29125	30.9926515542565
235	Sunflower	1	B	10	0	0.0025	0.0545	0.26975	0.2875	0.236	0.2075	22.9013792112591
236	Sunflower	1	C	10	0.3125	0.002	0.0515	0.284	0.3225	0.267	0.216	24.8884990232158
237	Sunflower	1	D	10	0.625	0.0035	0.05025	0.2905	0.2875	0.244	0.212	23.7519826746925
238	Sunflower	1	E	10	1.25	0.004	0.053	0.341	0.3255	0.2645	0.2245	26.6241995659583
239	Sunflower	1	F	10	2.5	0.00449999999999999	0.04025	0.28925	0.2795	0.257	0.2355	23.7893758965912
240	Sunflower	1	G	10	5	0.00474999999999999	0.0525	0.315	0.39125	0.3915	0.29925	31.6910437139255
241	Tea	1	B	3	0	0.003	0.055	0.292	0.295	0.273	0.2205	24.8609187085334
242	Tea	1	C	3	0.3125	0.004	0.052	0.2695	0.25725	0.237	0.2045	22.2303346172459
243	Tea	1	D	3	0.625	0.0035	0.0555	0.29825	0.272	0.2445	0.2115	23.6161618184707
244	Tea	1	E	3	1.25	0.00375	0.051	0.3355	0.2905	0.2705	0.2285	25.6123954850163
245	Tea	1	F	3	2.5	0.0045	0.0485	0.314	0.2805	0.2595	0.2405	24.6857054316573
246	Tea	1	G	3	5	0.0035	0.0625	0.34325	0.38	0.391	0.27	31.8562595966066
247	Tea	1	B	4	0	0.005	0.055	0.2475	0.247	0.2265	0.1985	21.240628297557
248	Tea	1	C	4	0.3125	0.004	0.055	0.256	0.23825	0.2155	0.188	20.8054395943675
249	Tea	1	D	4	0.625	0.004	0.0455	0.23475	0.2355	0.2175	0.202	20.2124454022671
250	Tea	1	E	4	1.25	0.00375	0.059	0.306	0.265	0.241	0.204	23.516520168139
251	Tea	1	F	4	2.5	0.0045	0.0465	0.2975	0.2705	0.251	0.2355	23.7396050312966
252	Tea	1	G	4	5	0.0055	0.067	0.35225	0.3915	0.409	0.289	33.1296048648442
253	Tea	1	B	5	0	0.00700000000000001	0.061	0.2625	0.2455	0.2255	0.1995	21.6909405769151
254	Tea	1	C	5	0.3125	0.004	0.0505	0.2615	0.23875	0.221	0.1915	20.9829855227202
255	Tea	1	D	5	0.625	0.0035	0.057	0.27575	0.2565	0.227	0.1985	22.1838301849967
256	Tea	1	E	5	1.25	0.00375	0.065	0.314	0.2665	0.244	0.205	23.9676214520895
257	Tea	1	F	5	2.5	0.0045	0.077	0.4	0.3235	0.3085	0.2505	29.737634002645
258	Tea	1	G	5	5	0.005	0.067	0.34175	0.3755	0.379	0.283	31.6843298928744
259	Tea	1	B	6	0	0.005	0.0545	0.271	0.252	0.2325	0.195	21.9800342294116
260	Tea	1	C	6	0.3125	0.0035	0.055	0.249	0.23425	0.2185	0.193	20.6515600773846
261	Tea	1	D	6	0.625	0.003	0.0435	0.22425	0.222	0.2055	0.197	19.2087016117073
262	Tea	1	E	6	1.25	0.00325	0.068	0.3035	0.2515	0.234	0.195	23.0436225697145
263	Tea	1	F	6	2.5	0.0045	0.075	0.4065	0.3435	0.338	0.2575	31.1217636069905
264	Tea	1	G	6	5	0.004	0.0625	0.32075	0.344	0.3275	0.2485	28.6498255538085
265	Tea	1	B	7	0	0.004	0.0565	0.2285	0.221	0.2095	0.1805	19.522450715852
266	Tea	1	C	7	0.3125	0.004	0.0545	0.251	0.23275	0.218	0.1835	20.5256768005222
267	Tea	1	D	7	0.625	0.003	0.0575	0.29375	0.2525	0.232	0.192	22.5062936284033
268	Tea	1	E	7	1.25	0.00325	0.064	0.2895	0.242	0.2185	0.188	21.9447918332923
269	Tea	1	F	7	2.5	0.0035	0.0735	0.387	0.339	0.32	0.2525	30.0757267672978
270	Tea	1	G	7	5	0.005	0.068	0.32725	0.368	0.336	0.2635	30.0101519003082
271	Tea	1	B	8	0	0.004	0.0595	0.2555	0.24	0.2215	0.1925	21.1420904018317
272	Tea	1	C	8	0.3125	0.004	0.057	0.231	0.22475	0.209	0.1785	19.666210162212
273	Tea	1	D	8	0.625	0.004	0.0455	0.23875	0.2395	0.2135	0.191	20.2062441558286
274	Tea	1	E	8	1.25	0.00425	0.049	0.258	0.2435	0.222	0.2035	21.1628661137223
275	Tea	1	F	8	2.5	0.0045	0.072	0.3965	0.3565	0.343	0.26	31.3493064524232
276	Tea	1	G	8	5	0.00700000000000001	0.0675	0.34275	0.3905	0.403	0.288	32.7942734344127
277	Tea	1	B	9	0	0.004	0.0565	0.2615	0.248	0.228	0.192	21.5652056295335
278	Tea	1	C	9	0.3125	0.004	0.057	0.2475	0.23875	0.216	0.1845	20.6556788211101
279	Tea	1	D	9	0.625	0.004	0.045	0.23625	0.236	0.2165	0.192	20.1155189290226
280	Tea	1	E	9	1.25	0.00425	0.066	0.326	0.2845	0.251	0.208	24.9713148619983
281	Tea	1	F	9	2.5	0.004	0.0695	0.416	0.3915	0.3885	0.2905	34.0644943554446
282	Tea	1	G	9	5	0.0035	0.0675	0.36125	0.461	0.515	0.404	39.0250919212452
283	Tea	1	B	10	0	0.004	0.056	0.3185	0.373	0.3775	0.309	31.100382733114
284	Tea	1	C	10	0.3125	0.004	0.059	0.241	0.24725	0.2245	0.1925	21.0876986679329
285	Tea	1	D	10	0.625	0.004	0.0615	0.27725	0.28	0.258	0.218	23.9173657393207
286	Tea	1	E	10	1.25	0.00425	0.0675	0.3225	0.3	0.2685	0.225	25.9541786088684
287	Tea	1	F	10	2.5	0.004	0.0655	0.36	0.316	0.288	0.2545	27.9433897787202
288	Tea	1	G	10	5	0.003	0.0615	0.34075	0.4335	0.451	0.328	35.3211141665246
