# Supplementary material for: Pollen extracts and constituent sugars increase growth of a trypanosomatid parasite of bumble bees
Source: PeerJ. 2017 May 9;5:e3297. doi: 10.7717/peerj.3297 (PMC5426351; doi:10.7717/peerj.3297)
Supplement: Supplemental Information 1 — Dataset 1: Effects of extracts of individual pollens. Dataset 2: Effects of individual and mixed pollen extracts. Dataset 3: Effects of chemical additions. “Row” and “column” refer to locations on the 96-well test plate “conc” indicates the concentration in percent extract (or stock solution) by volume in the final sample “net0” through “net24” are the net OD readings (difference in OD 630 nm between samples and cell-free controls at the corresponding concentration and timepoint) at each timepoint, with time given in hours. “integral” is the estimated area under the curve of OD vs time, calculated by the “grofit” function in R Dataset 4: Pollen extract sugar contents. Contents of fructose, glucose, and sucrose are given in mg per mL and mM [file peerj-05-3297-s001.zip › Dataset.2.mixed.pollens.csv]

	Treatment	Line	row	column	conc	net0	net24	net48	net72	net96	net120	integral
1	Buckwheat	1	B	3	0	0.0045	0.0525	0.172	0.175	0.1555	0.1365	15.1756913304592
2	Buckwheat	1	C	3	0.3125	0.004	0.0655	0.21575	0.2035	0.188	0.157	18.2316313934999
3	Buckwheat	1	D	3	0.625	0.0035	0.061	0.2245	0.22	0.1985	0.167	19.1246432078199
4	Buckwheat	1	E	3	1.25	0.0045	0.06075	0.23375	0.2255	0.20275	0.173	19.6519569284571
5	Buckwheat	1	F	3	2.5	0.011	0.0555	0.2675	0.24875	0.2245	0.203	21.8098023323247
6	Buckwheat	1	G	3	5	0.004	0.0515	0.258	0.296	0.2645	0.222	23.9222824133772
7	Buckwheat	1	B	4	0	0.0045	0.0545	0.1685	0.1685	0.1455	0.1255	14.6202160646009
8	Buckwheat	1	C	4	0.3125	0.004	0.0565	0.18025	0.177	0.156	0.134	15.4965670447066
9	Buckwheat	1	D	4	0.625	0.0045	0.0465	0.1815	0.1905	0.1725	0.153	16.2383946947181
10	Buckwheat	1	E	4	1.25	0.0055	0.06025	0.23125	0.2215	0.19675	0.171	19.3255481850961
11	Buckwheat	1	F	4	2.5	0.003	0.061	0.261	0.25925	0.244	0.205	22.4813116479771
12	Buckwheat	1	G	4	5	0.004	0.0445	0.256	0.271	0.2385	0.2105	22.2421722791369
13	Buckwheat	1	B	5	0	0.0045	0.0575	0.167	0.162	0.1475	0.1235	14.4959812743094
14	Buckwheat	1	C	5	0.3125	0.004	0.0555	0.17575	0.175	0.1505	0.1335	15.1884548965618
15	Buckwheat	1	D	5	0.625	0.0045	0.0455	0.188	0.1955	0.177	0.1575	16.6490485019219
16	Buckwheat	1	E	5	1.25	0.0045	0.05975	0.22325	0.2215	0.19425	0.169	19.0485011117718
17	Buckwheat	1	F	5	2.5	0.011	0.062	0.252	0.26225	0.236	0.2065	22.3220559330619
18	Buckwheat	1	G	5	5	0.0025	0.054	0.258	0.3405	0.328	0.255	26.8000769480856
19	Buckwheat	1	B	6	0	0.004	0.0585	0.162	0.162	0.1465	0.1215	14.3604983652085
20	Buckwheat	1	C	6	0.3125	0.003	0.0585	0.18625	0.182	0.167	0.1375	16.0909544457918
21	Buckwheat	1	D	6	0.625	0.0045	0.058	0.2065	0.208	0.1875	0.159	17.9842873843561
22	Buckwheat	1	E	6	1.25	0.0115	0.06575	0.23075	0.23	0.20525	0.173	19.9716535462277
23	Buckwheat	1	F	6	2.5	0.00700000000000001	0.071	0.265	0.29975	0.2845	0.2285	25.2204485856095
24	Buckwheat	1	G	6	5	0.002	0.05	0.256	0.29	0.2555	0.21	23.3095428491448
25	Buckwheat	1	B	7	0	0.0045	0.0585	0.1615	0.1605	0.1415	0.1215	14.2053264170406
26	Buckwheat	1	C	7	0.3125	0.004	0.059	0.19075	0.1835	0.168	0.136	16.2614168892108
27	Buckwheat	1	D	7	0.625	0.0055	0.055	0.2025	0.2025	0.178	0.155	17.417711085303
28	Buckwheat	1	E	7	1.25	0.0045	0.06575	0.22275	0.232	0.21025	0.1685	19.8409913385956
29	Buckwheat	1	F	7	2.5	0.005	0.06	0.263	0.26675	0.2435	0.2035	22.7131113521587
30	Buckwheat	1	G	7	5	0.002	0.0565	0.263	0.31	0.269	0.2175	24.3098681162006
31	Buckwheat	1	B	8	0	0.0045	0.055	0.1585	0.1595	0.1425	0.12	14.0235241594722
32	Buckwheat	1	C	8	0.3125	0.004	0.0565	0.18075	0.18	0.1685	0.1395	15.9257865525825
33	Buckwheat	1	D	8	0.625	0.0045	0.0635	0.2105	0.2095	0.179	0.157	18.0484290932704
34	Buckwheat	1	E	8	1.25	0.0055	0.06025	0.22425	0.2245	0.19625	0.169	19.2241475480602
35	Buckwheat	1	F	8	2.5	0.0045	0.06	0.26	0.26175	0.2435	0.2055	22.5179126930379
36	Buckwheat	1	G	8	5	0.003	0.0525	0.2645	0.299	0.2725	0.2175	24.2986382469378
37	Buckwheat	1	B	9	0	0.0045	0.057	0.1595	0.164	0.1495	0.126	14.4462908131452
38	Buckwheat	1	C	9	0.3125	0.004	0.056	0.18975	0.1885	0.1685	0.1455	16.4276312809193
39	Buckwheat	1	D	9	0.625	0.0045	0.062	0.214	0.21	0.1895	0.161	18.3756993494696
40	Buckwheat	1	E	9	1.25	0.00650000000000001	0.06775	0.26225	0.2765	0.27175	0.226	24.0659536899572
41	Buckwheat	1	F	9	2.5	0.004	0.0695	0.2705	0.30875	0.328	0.278	27.0363503411518
42	Buckwheat	1	G	9	5	0.003	0.058	0.267	0.3105	0.303	0.2415	25.7803547256389
43	Buckwheat	1	B	10	0	0.0035	0.0615	0.1795	0.1845	0.177	0.1455	16.4017155805216
44	Buckwheat	1	C	10	0.3125	0.005	0.0595	0.20175	0.1955	0.188	0.155	17.522703048379
45	Buckwheat	1	D	10	0.625	0.0035	0.067	0.2225	0.2145	0.1955	0.1655	18.9920859780165
46	Buckwheat	1	E	10	1.25	0.005	0.06675	0.27475	0.2805	0.28675	0.24	24.8933127059324
47	Buckwheat	1	F	10	2.5	0.005	0.06	0.269	0.27375	0.2625	0.2165	23.6103390658932
48	Buckwheat	1	G	10	5	0.003	0.052	0.273	0.3105	0.3055	0.2455	25.8533712680785
49	Mix	1	B	3	0	0.005	0.0585	0.1965	0.1925	0.155	0.1395	16.4039976935991
50	Mix	1	C	3	0.3125	0.0045	0.064	0.20525	0.202	0.1625	0.1445	17.2286606848337
51	Mix	1	D	3	0.625	0.004	0.05975	0.21225	0.21325	0.178	0.157	18.0705069637916
52	Mix	1	E	3	1.25	0.00650000000000001	0.05975	0.24325	0.2435	0.19925	0.1765	20.3348228761228
53	Mix	1	F	3	2.5	0.0115	0.06575	0.27325	0.28825	0.2345	0.209	23.3649468642619
54	Mix	1	G	3	5	0.00399999999999999	0.0675	0.26875	0.40475	0.316	0.243	28.4941329804636
55	Mix	1	B	4	0	0.00600000000000001	0.0525	0.1675	0.17	0.144	0.13	14.6224244186258
56	Mix	1	C	4	0.3125	0.0045	0.058	0.18125	0.1895	0.156	0.1395	15.8400877885118
57	Mix	1	D	4	0.625	0.003	0.05825	0.20875	0.21225	0.177	0.1565	17.8877204582137
58	Mix	1	E	4	1.25	0.00650000000000001	0.05875	0.22175	0.2235	0.18825	0.166	18.9012110254529
59	Mix	1	F	4	2.5	0.004	0.07275	0.27575	0.36975	0.2785	0.214	26.6892440873118
60	Mix	1	G	4	5	0.00449999999999999	0.06	0.26325	0.35125	0.267	0.227	25.434188484433
61	Mix	1	B	5	0	0.005	0.062	0.188	0.184	0.143	0.126	15.5017364650713
62	Mix	1	C	5	0.3125	0.0035	0.059	0.18925	0.192	0.1495	0.1285	15.8224299233491
63	Mix	1	D	5	0.625	0.005	0.04925	0.20025	0.19975	0.1775	0.1605	17.1858917816912
64	Mix	1	E	5	1.25	0.0045	0.05875	0.22225	0.2275	0.18875	0.167	19.0277375979783
65	Mix	1	F	5	2.5	0.014	0.05475	0.25575	0.24825	0.23	0.2135	21.7850266101831
66	Mix	1	G	5	5	0.0025	0.057	0.25675	0.32325	0.2555	0.2175	24.1251997131133
67	Mix	1	B	6	0	0.00700000000000001	0.0425	0.159	0.167	0.1455	0.132	14.1570276281124
68	Mix	1	C	6	0.3125	0.0035	0.059	0.18025	0.1825	0.1495	0.1355	15.4563984428743
69	Mix	1	D	6	0.625	0.005	0.04975	0.20425	0.20525	0.1735	0.152	17.2623086475347
70	Mix	1	E	6	1.25	0.012	0.06575	0.22725	0.2325	0.19325	0.171	19.6826241005967
71	Mix	1	F	6	2.5	0.00800000000000001	0.06875	0.25775	0.31175	0.2385	0.2055	23.6756590489022
72	Mix	1	G	6	5	0.0025	0.0535	0.24975	0.32725	0.2445	0.213	23.6187174474633
73	Mix	1	B	7	0	0.004	0.052	0.159	0.165	0.1345	0.119	13.8017908236575
74	Mix	1	C	7	0.3125	0.0035	0.0605	0.18325	0.191	0.149	0.1315	15.7144152173437
75	Mix	1	D	7	0.625	0.005	0.06025	0.19925	0.20325	0.165	0.149	16.9823440807201
76	Mix	1	E	7	1.25	0.0055	0.06425	0.22625	0.2475	0.18775	0.161	19.4923198878441
77	Mix	1	F	7	2.5	0.00750000000000001	0.05825	0.25075	0.27575	0.2225	0.1935	21.832700633218
78	Mix	1	G	7	5	0.00349999999999999	0.0615	0.25625	0.37975	0.279	0.2215	26.2416559458183
79	Mix	1	B	8	0	0.005	0.052	0.169	0.173	0.143	0.127	14.6627267241342
80	Mix	1	C	8	0.3125	0.0035	0.051	0.17225	0.171	0.14	0.1255	14.5544487601809
81	Mix	1	D	8	0.625	0.00600000000000001	0.06625	0.22125	0.23175	0.1825	0.1535	18.8527973166886
82	Mix	1	E	8	1.25	0.00650000000000001	0.05825	0.21775	0.2245	0.17925	0.159	18.3529335474187
83	Mix	1	F	8	2.5	0.00800000000000001	0.05525	0.25675	0.27625	0.2235	0.1985	21.9824174698874
84	Mix	1	G	8	5	0.00449999999999999	0.0565	0.25575	0.29925	0.2465	0.2175	23.301924262455
85	Mix	1	B	9	0	0.004	0.0595	0.207	0.1985	0.157	0.135	16.8185818512553
86	Mix	1	C	9	0.3125	0.0035	0.0575	0.18775	0.1845	0.1505	0.1335	15.7742200825701
87	Mix	1	D	9	0.625	0.005	0.06175	0.21025	0.21125	0.173	0.152	17.8644660486906
88	Mix	1	E	9	1.25	0.00650000000000001	0.06225	0.23225	0.242	0.19025	0.159	19.5081050553857
89	Mix	1	F	9	2.5	0.00800000000000001	0.05075	0.25525	0.24675	0.222	0.2045	21.2906514681542
90	Mix	1	G	9	5	0.00349999999999999	0.065	0.26275	0.40025	0.3095	0.244	28.0090929775107
91	Mix	1	B	10	0	0.0045	0.0585	0.1885	0.1965	0.161	0.142	16.3461555637491
92	Mix	1	C	10	0.3125	0.0045	0.059	0.19575	0.1935	0.161	0.142	16.5834958534545
93	Mix	1	D	10	0.625	0.00600000000000001	0.04975	0.21225	0.21475	0.1895	0.173	18.3089698083362
94	Mix	1	E	10	1.25	0.0045	0.06125	0.23275	0.2405	0.19575	0.173	19.72063123157
95	Mix	1	F	10	2.5	0.005	0.07625	0.28975	0.40625	0.348	0.258	30.2780946036616
96	Mix	1	G	10	5	0.00549999999999999	0.053	0.25825	0.31725	0.2485	0.2165	23.7402900093352
97	Rape	1	B	3	0	0.004	0.0685	0.2065	0.2025	0.162	0.147	17.402270816858
98	Rape	1	C	3	0.3125	0.0045	0.067	0.21525	0.21325	0.172	0.157	18.1989857466286
99	Rape	1	D	3	0.625	0.00375	0.065	0.239	0.2405	0.1895	0.1685	19.7490683631752
100	Rape	1	E	3	1.25	0.0055	0.0715	0.276	0.2765	0.2105	0.184	22.365315397461
101	Rape	1	F	3	2.5	0.0105	0.074	0.279	0.309	0.24225	0.2155	24.4708499217805
102	Rape	1	G	3	5	0.00325	0.06425	0.266	0.33975	0.25375	0.2185	24.8929246088708
103	Rape	1	B	4	0	0.0045	0.062	0.1835	0.188	0.1505	0.138	15.8026724847166
104	Rape	1	C	4	0.3125	0.0045	0.063	0.20475	0.20525	0.1635	0.1485	17.1820919536419
105	Rape	1	D	4	0.625	0.00275	0.063	0.23	0.2355	0.1885	0.166	19.3072521354074
106	Rape	1	E	4	1.25	0.00650000000000001	0.0705	0.2495	0.28	0.203	0.177	21.5401246089289
107	Rape	1	F	4	2.5	0.00449999999999999	0.074	0.2705	0.304	0.23275	0.2055	23.7457774063804
108	Rape	1	G	4	5	0.00525	0.06975	0.267	0.34425	0.25375	0.2235	25.2371377448588
109	Rape	1	B	5	0	0.0045	0.0635	0.1825	0.1815	0.149	0.1325	15.6942504162062
110	Rape	1	C	5	0.3125	0.0045	0.061	0.19925	0.20025	0.1605	0.1435	16.7535524096702
111	Rape	1	D	5	0.625	0.00325	0.0705	0.231	0.238	0.1865	0.165	19.5336588457693
112	Rape	1	E	5	1.25	0.00650000000000001	0.0695	0.2345	0.249	0.1975	0.1725	20.2459339477932
113	Rape	1	F	5	2.5	0.0115	0.082	0.2725	0.337	0.24175	0.2195	25.2243470947119
114	Rape	1	G	5	5	0.00625000000000001	0.07325	0.266	0.43125	0.29275	0.2325	28.495821175738
115	Rape	1	B	6	0	0.0045	0.0625	0.1665	0.168	0.135	0.1205	14.3648268736226
116	Rape	1	C	6	0.3125	0.0035	0.064	0.20225	0.20125	0.1655	0.15	17.2581672689859
117	Rape	1	D	6	0.625	0.00275	0.0675	0.2115	0.22	0.1765	0.1555	18.2095011265609
118	Rape	1	E	6	1.25	0.0125	0.0765	0.2395	0.2535	0.2035	0.1765	20.9157097726259
119	Rape	1	F	6	2.5	0.00849999999999999	0.082	0.271	0.323	0.24025	0.2165	24.764517132553
120	Rape	1	G	6	5	0.00625000000000001	0.06875	0.258	0.32325	0.24025	0.207	23.995415649177
121	Rape	1	B	7	0	0.0045	0.0585	0.1625	0.164	0.135	0.12	14.0645073699883
122	Rape	1	C	7	0.3125	0.0045	0.06	0.19425	0.19275	0.1585	0.142	16.4998371485417
123	Rape	1	D	7	0.625	0.00525	0.0665	0.215	0.2165	0.175	0.1505	18.2727628323478
124	Rape	1	E	7	1.25	0.005	0.0695	0.2385	0.261	0.1965	0.1685	20.5405988408267
125	Rape	1	F	7	2.5	0.00649999999999999	0.076	0.263	0.28	0.22275	0.1995	22.7544646163773
126	Rape	1	G	7	5	0.00525	0.07225	0.26	0.33425	0.24275	0.209	24.4716338539441
127	Rape	1	B	8	0	0.0045	0.0635	0.1675	0.1735	0.138	0.1235	14.6537787930729
128	Rape	1	C	8	0.3125	0.0045	0.0595	0.18875	0.18825	0.1515	0.1355	16.0092266618503
129	Rape	1	D	8	0.625	0.00575000000000001	0.0735	0.223	0.234	0.18	0.157	19.1060571721247
130	Rape	1	E	8	1.25	0.00799999999999999	0.073	0.2335	0.2555	0.199	0.1725	20.5244560709224
131	Rape	1	F	8	2.5	0.00549999999999999	0.0755	0.2645	0.3005	0.22625	0.2035	23.3785056418247
132	Rape	1	G	8	5	0.00725000000000001	0.07375	0.2645	0.34225	0.25175	0.216	25.134162171449
133	Rape	1	B	9	0	0.0045	0.0645	0.178	0.202	0.142	0.129	15.7531197825297
134	Rape	1	C	9	0.3125	0.0045	0.062	0.19575	0.19175	0.1575	0.141	16.5244539631722
135	Rape	1	D	9	0.625	0.00725000000000001	0.0705	0.2445	0.288	0.199	0.176	21.4992527181043
136	Rape	1	E	9	1.25	0.0055	0.0725	0.253	0.2935	0.2035	0.179	22.0147873167747
137	Rape	1	F	9	2.5	0.00549999999999999	0.0755	0.2675	0.2915	0.23325	0.2075	23.4662630633786
138	Rape	1	G	9	5	0.00774999999999999	0.08125	0.269	0.36175	0.26425	0.228	26.3565796447799
139	Rape	1	B	10	0	0.0045	0.0665	0.1785	0.1855	0.1495	0.137	15.7129549052634
140	Rape	1	C	10	0.3125	0.0045	0.061	0.19875	0.20075	0.1625	0.146	16.8315485368085
141	Rape	1	D	10	0.625	0.00375	0.0735	0.2515	0.287	0.202	0.18	21.8071379041004
142	Rape	1	E	10	1.25	0.0055	0.0705	0.2455	0.2585	0.2045	0.18	21.0038552963716
143	Rape	1	F	10	2.5	0.00649999999999999	0.082	0.275	0.3365	0.25125	0.229	25.5716893346915
144	Rape	1	G	10	5	0.00725000000000001	0.07225	0.267	0.34975	0.25375	0.211	25.3340695167929
145	Sunflower	1	B	3	0	0.005	0.05975	0.1735	0.1685	0.1405	0.12025	14.7052124743909
146	Sunflower	1	C	3	0.3125	0.0035	0.0595	0.2085	0.1905	0.162	0.1385	16.7676074827236
147	Sunflower	1	D	3	0.625	0.00600000000000001	0.06	0.2245	0.214	0.179	0.152	18.357739986547
148	Sunflower	1	E	3	1.25	0.0055	0.0585	0.202	0.2	0.1645	0.144	17.0044498803408
149	Sunflower	1	F	3	2.5	0.0115	0.0675	0.22775	0.2665	0.221	0.19075	21.3012805106834
150	Sunflower	1	G	3	5	0.003	0.0535	0.24	0.299	0.25	0.2145	22.8989299068623
151	Sunflower	1	B	4	0	0.00600000000000001	0.05175	0.1625	0.159	0.137	0.11925	13.9031319986764
152	Sunflower	1	C	4	0.3125	0.004	0.0605	0.204	0.1865	0.1555	0.136	16.4160003109933
153	Sunflower	1	D	4	0.625	0.004	0.061	0.198	0.193	0.16	0.134	16.5536879824079
154	Sunflower	1	E	4	1.25	0.0055	0.0585	0.194	0.192	0.1565	0.138	16.3549683088851
155	Sunflower	1	F	4	2.5	0.00650000000000001	0.0475	0.19625	0.213	0.1955	0.17775	18.0435729936354
156	Sunflower	1	G	4	5	0.003	0.0555	0.2275	0.2915	0.2485	0.2115	22.4166652404266
157	Sunflower	1	B	5	0	0.005	0.05875	0.17	0.162	0.132	0.11725	14.1993631387389
158	Sunflower	1	C	5	0.3125	0.004	0.062	0.2085	0.1905	0.162	0.1355	16.8031003127215
159	Sunflower	1	D	5	0.625	0.004	0.059	0.1955	0.1875	0.1595	0.134	16.2778373651592
160	Sunflower	1	E	5	1.25	0.005	0.0605	0.1895	0.1935	0.161	0.1415	16.4825488570567
161	Sunflower	1	F	5	2.5	0.0115	0.0725	0.23525	0.281	0.226	0.18775	22.0585499123585
162	Sunflower	1	G	5	5	0.0025	0.0485	0.213	0.272	0.2315	0.1965	20.8234985007619
163	Sunflower	1	B	6	0	0.005	0.07375	0.1865	0.1775	0.146	0.12425	15.7846948374001
164	Sunflower	1	C	6	0.3125	0.004	0.0625	0.2105	0.1935	0.162	0.136	16.9526565300552
165	Sunflower	1	D	6	0.625	0.004	0.066	0.208	0.206	0.1675	0.141	17.5205811595733
166	Sunflower	1	E	6	1.25	0.0115	0.0665	0.211	0.2115	0.176	0.1515	18.1380617533453
167	Sunflower	1	F	6	2.5	0.00750000000000001	0.0695	0.21725	0.269	0.2075	0.17775	20.6409600571442
168	Sunflower	1	G	6	5	0.003	0.0555	0.214	0.2975	0.2345	0.1995	21.7475222603726
169	Sunflower	1	B	7	0	0.005	0.06075	0.176	0.171	0.143	0.12125	14.9237020193395
170	Sunflower	1	C	7	0.3125	0.004	0.0625	0.205	0.192	0.157	0.133	16.6444910652196
171	Sunflower	1	D	7	0.625	0.00600000000000001	0.067	0.212	0.208	0.1685	0.146	17.7913584930991
172	Sunflower	1	E	7	1.25	0.0045	0.0555	0.2	0.1945	0.1635	0.143	16.6825131777122
173	Sunflower	1	F	7	2.5	0.0055	0.058	0.21675	0.2365	0.211	0.17875	19.7888641926687
174	Sunflower	1	G	7	5	0.00499999999999999	0.0415	0.2065	0.2395	0.218	0.2025	19.4359246239229
175	Sunflower	1	B	8	0	0.005	0.05675	0.1645	0.161	0.1335	0.11575	14.0092698407053
176	Sunflower	1	C	8	0.3125	0.004	0.0545	0.188	0.1835	0.15	0.1295	15.622109587429
177	Sunflower	1	D	8	0.625	0.00600000000000001	0.0625	0.2245	0.22	0.1795	0.153	18.6154964156829
178	Sunflower	1	E	8	1.25	0.00650000000000001	0.0605	0.207	0.215	0.1815	0.1485	18.0343168227683
179	Sunflower	1	F	8	2.5	0.0055	0.0655	0.23475	0.2675	0.222	0.18775	21.3758133057172
180	Sunflower	1	G	8	5	0.003	0.0565	0.223	0.309	0.2525	0.2075	22.8183488233242
181	Sunflower	1	B	9	0	0.004	0.05925	0.168	0.1665	0.139	0.11825	14.4465352275612
182	Sunflower	1	C	9	0.3125	0.004	0.0555	0.195	0.1845	0.157	0.1325	16.0193927667067
183	Sunflower	1	D	9	0.625	0.00600000000000001	0.064	0.2215	0.217	0.1765	0.1495	18.3966303062399
184	Sunflower	1	E	9	1.25	0.00600000000000001	0.0575	0.2005	0.2045	0.1645	0.138	17.0124582021643
185	Sunflower	1	F	9	2.5	0.0055	0.0645	0.21825	0.259	0.216	0.17875	20.5161890575769
186	Sunflower	1	G	9	5	0.0035	0.0555	0.2305	0.331	0.284	0.2235	24.4923223176446
187	Sunflower	1	B	10	0	0.005	0.05725	0.176	0.175	0.1485	0.12725	15.1347621701006
188	Sunflower	1	C	10	0.3125	0.005	0.0595	0.2155	0.207	0.1765	0.147	17.822759392689
189	Sunflower	1	D	10	0.625	0.005	0.051	0.2145	0.212	0.178	0.151	17.8033449440489
190	Sunflower	1	E	10	1.25	0.005	0.0545	0.213	0.2125	0.174	0.161	17.8948136503116
191	Sunflower	1	F	10	2.5	0.00650000000000001	0.0595	0.24375	0.268	0.2295	0.19575	21.7238436817529
192	Sunflower	1	G	10	5	0.00399999999999999	0.0465	0.234	0.3055	0.2545	0.2155	22.8616823912504
