# Supplementary material for: Pollen extracts and constituent sugars increase growth of a trypanosomatid parasite of bumble bees
Source: PeerJ. 2017 May 9;5:e3297. doi: 10.7717/peerj.3297 (PMC5426351; doi:10.7717/peerj.3297)
Supplement: Supplemental Information 1 — Dataset 1: Effects of extracts of individual pollens. Dataset 2: Effects of individual and mixed pollen extracts. Dataset 3: Effects of chemical additions. “Row” and “column” refer to locations on the 96-well test plate “conc” indicates the concentration in percent extract (or stock solution) by volume in the final sample “net0” through “net24” are the net OD readings (difference in OD 630 nm between samples and cell-free controls at the corresponding concentration and timepoint) at each timepoint, with time given in hours. “integral” is the estimated area under the curve of OD vs time, calculated by the “grofit” function in R Dataset 4: Pollen extract sugar contents. Contents of fructose, glucose, and sucrose are given in mg per mL and mM [file peerj-05-3297-s001.zip › Dataset.3.single.pollens.csv]

	Treatment	Line	row	column	conc	net0	net24	net48	net72	net96	net120	integral
1	Methanol	1	B	4	0.083333333	0.0025	0.025	0.2065	0.2995	0.291	0.31225	23.3885970655949
2	Buckwheat	1	C	4	0.083333333	0.002	0.021	0.1465	0.432	0.493	0.5755	33.3999997196589
3	Caffeic	1	D	4	0.083333333	0.002	0.01425	0.052	0.21075	0.2345	0.2145	14.9260170363375
4	sugarmeth	1	E	4	0.083333333	0.0025	0.0145	0.107	0.40275	0.5695	0.6935	34.3659817113728
5	Caffeic.plus.sugar	1	F	4	0.083333333	0.00275	0.0155	0.09425	0.3465	0.4765	0.542	28.8221120196889
6	sugarwater	1	G	4	0.083333333	0.0025	0.03375	0.27	0.51	0.69775	0.844	46.1132507131622
7	Methanol	1	B	5	0.066666667	0.00225	0.02475	0.19	0.26525	0.254	0.2575	20.6699096181589
8	Buckwheat	1	C	5	0.066666667	0.002	0.01975	0.10175	0.3695	0.3785	0.394	25.3100001467019
9	Caffeic	1	D	5	0.066666667	0.003	0.0145	0.0345	0.116	0.24325	0.2205	12.6339558045311
10	sugarmeth	1	E	5	0.066666667	0.00275	0.01275	0.048	0.2655	0.4805	0.5075	25.5551570194223
11	Caffeic.plus.sugar	1	F	5	0.066666667	0.0035	0.0145	0.0655	0.2915	0.4045	0.38725	23.4233431960207
12	sugarwater	1	G	5	0.066666667	0.0025	0.0305	0.256	0.501	0.642	0.7835	43.4005437028054
13	Methanol	1	B	6	0.05	0.002	0.032	0.2095	0.2685	0.256	0.2605	21.4788182471077
14	Buckwheat	1	C	6	0.05	0.0015	0.01825	0.0765	0.3335	0.354	0.3675	23.02500014306
15	Caffeic	1	D	6	0.05	0.003	0.015	0.034	0.113	0.225	0.2025	11.8996284674516
16	sugarmeth	1	E	6	0.05	0.0035	0.013	0.0435	0.232	0.446	0.4925	23.6021527866388
17	Caffeic.plus.sugar	1	F	6	0.05	0.00325	0.015	0.0635	0.2755	0.44075	0.45	24.5929113329824
18	sugarwater	1	G	6	0.05	0.00275	0.0325	0.25075	0.483	0.617	0.714	41.576215865139
19	Methanol	1	B	7	0.033333333	0.002	0.032	0.2155	0.259	0.237	0.235	20.6394180908864
20	Buckwheat	1	C	7	0.033333333	0.00225	0.02	0.0955	0.2865	0.286	0.2775	19.9748710178566
21	Caffeic	1	D	7	0.033333333	0.003	0.0145	0.03525	0.12875	0.2295	0.2105	12.4813424126925
22	sugarmeth	1	E	7	0.033333333	0.0035	0.01225	0.0365	0.1775	0.429	0.42525	21.0457706339014
23	Caffeic.plus.sugar	1	F	7	0.033333333	0.0025	0.0155	0.065	0.28175	0.42775	0.39575	23.9134294386404
24	sugarwater	1	G	7	0.033333333	0.002	0.0345	0.261	0.48825	0.61	0.66675	41.3479038116542
25	Methanol	1	B	8	0.016666667	0.002	0.033	0.2275	0.27475	0.26	0.2755	22.32346342557
26	Buckwheat	1	C	8	0.016666667	0.00175	0.018	0.099	0.2565	0.257	0.272	18.4935543851792
27	Caffeic	1	D	8	0.016666667	0.003	0.015	0.04525	0.19175	0.2405	0.22475	14.6346971632962
28	sugarmeth	1	E	8	0.016666667	0.0035	0.01325	0.04475	0.2405	0.389	0.397	21.3840648815369
29	Caffeic.plus.sugar	1	F	8	0.016666667	0.0025	0.016	0.088	0.3455	0.411	0.384	25.3880278497856
30	sugarwater	1	G	8	0.016666667	0.00275	0.037	0.257	0.4145	0.4925	0.5145	34.9725692982409
31	Methanol	1	B	9	0	0.003	0.03325	0.2415	0.2905	0.2605	0.27575	23.0509717325436
32	Buckwheat	1	C	9	0	0.002	0.02075	0.1575	0.256	0.2425	0.249	19.1903933876818
33	Caffeic	1	D	9	0	0.003	0.018	0.1095	0.22275	0.21925	0.219	16.3107283298239
34	sugarmeth	1	E	9	0	0.003	0.015	0.09025	0.22825	0.2275	0.223	16.1698326210951
35	Caffeic.plus.sugar	1	F	9	0	0.003	0.0215	0.1535	0.2795	0.278	0.3055	21.1752837014299
36	sugarwater	1	G	9	0	0.002	0.039	0.262	0.32925	0.3	0.33325	26.1997399260029
37	Methanol	1	B	4	0.083333333	0.0025	0.02	0.213	0.326	0.281	0.24825	23.1460156659589
38	Buckwheat	1	C	4	0.083333333	0.002	0.02	0.1265	0.4175	0.411	0.415	28.5502558103066
39	Caffeic	1	D	4	0.083333333	0.002	0.01525	0.05	0.21175	0.2425	0.2135	15.1154752832193
40	sugarmeth	1	E	4	0.083333333	0.0025	0.0135	0.1	0.40225	0.5675	0.5635	32.8773702132077
41	Caffeic.plus.sugar	1	F	4	0.083333333	0.00175	0.014	0.09825	0.348	0.43	0.4615	26.8749859011053
42	sugarwater	1	G	4	0.083333333	0.0025	0.03375	0.2715	0.504	0.61675	0.7415	42.837303914132
43	Methanol	1	B	5	0.066666667	0.00225	0.02275	0.203	0.27375	0.2385	0.216	20.3039959851499
44	Buckwheat	1	C	5	0.066666667	0.002	0.01775	0.08475	0.3345	0.349	0.3225	22.8570376511355
45	Caffeic	1	D	5	0.066666667	0.003	0.0135	0.0295	0.0785	0.18725	0.182	9.72812428218879
46	sugarmeth	1	E	5	0.066666667	0.00275	0.01275	0.049	0.254	0.4795	0.5075	25.2828060127305
47	Caffeic.plus.sugar	1	F	5	0.066666667	0.0025	0.0135	0.0575	0.251	0.356	0.35325	20.6140957419753
48	sugarwater	1	G	5	0.066666667	0.0025	0.0315	0.268	0.494	0.5945	0.7215	41.6670179772201
49	Methanol	1	B	6	0.05	0.003	0.034	0.22	0.273	0.2325	0.2145	20.8192047043447
50	Buckwheat	1	C	6	0.05	0.0015	0.01725	0.076	0.3195	0.3325	0.306	21.6676223772493
51	Caffeic	1	D	6	0.05	0.003	0.013	0.028	0.061	0.184	0.193	9.20341970421073
52	sugarmeth	1	E	6	0.05	0.0035	0.012	0.0355	0.163	0.4345	0.458	21.13618200863
53	Caffeic.plus.sugar	1	F	6	0.05	0.00325	0.013	0.05	0.2195	0.36275	0.364	19.9813126627426
54	sugarwater	1	G	6	0.05	0.00275	0.0335	0.26275	0.4725	0.5645	0.6545	39.649076442393
55	Methanol	1	B	7	0.033333333	0.002	0.039	0.2425	0.29	0.244	0.2215	22.2472271594008
56	Buckwheat	1	C	7	0.033333333	0.00225	0.018	0.079	0.3465	0.305	0.286	20.7350002850719
57	Caffeic	1	D	7	0.033333333	0.002	0.0135	0.03125	0.08775	0.198	0.1845	10.291319193923
58	sugarmeth	1	E	7	0.033333333	0.0025	0.01125	0.0345	0.1735	0.4075	0.41275	20.1664017358614
59	Caffeic.plus.sugar	1	F	7	0.033333333	0.003	0.014	0.058	0.25925	0.35775	0.33075	20.671254014383
60	sugarwater	1	G	7	0.033333333	0.003	0.033	0.256	0.48775	0.5365	0.56875	38.2636913036529
61	Methanol	1	B	8	0.016666667	0.002	0.036	0.234	0.29375	0.236	0.223	21.8517311965007
62	Buckwheat	1	C	8	0.016666667	0.00175	0.02	0.1065	0.3055	0.2685	0.2625	20.1630729983963
63	Caffeic	1	D	8	0.016666667	0.003	0.013	0.03675	0.14375	0.2255	0.20875	12.7010664733021
64	sugarmeth	1	E	8	0.016666667	0.0025	0.01325	0.04875	0.259	0.3765	0.371	21.3146215362546
65	Caffeic.plus.sugar	1	F	8	0.016666667	0.0025	0.0165	0.078	0.3205	0.362	0.3285	22.7006107848357
66	sugarwater	1	G	8	0.016666667	0.00275	0.0385	0.255	0.4585	0.5035	0.5545	36.6723571325373
67	Methanol	1	B	9	0	0.002	0.03425	0.225	0.285	0.2335	0.22075	21.3001882310881
68	Buckwheat	1	C	9	0	0.0025	0.02075	0.16	0.291	0.2495	0.243	20.2047496170014
69	Caffeic	1	D	9	0	0.0025	0.019	0.1145	0.28075	0.25325	0.2455	19.1268094603763
70	sugarmeth	1	E	9	0	0.002	0.015	0.08925	0.25075	0.227	0.2105	16.6500220668524
71	Caffeic.plus.sugar	1	F	9	0	0.003	0.0245	0.179	0.322	0.282	0.276	22.6751112693419
72	sugarwater	1	G	9	0	0.002	0.039	0.256	0.31975	0.26	0.26525	24.1069860603998
73	Methanol	1	B	4	0.083333333	0.0025	0.021	0.1985	0.3335	0.317	0.35125	24.9631666438321
74	Buckwheat	1	C	4	0.083333333	0.002	0.022	0.1285	0.466	0.486	0.5545	33.1800010033709
75	Caffeic	1	D	4	0.083333333	0.003	0.01425	0.038	0.16375	0.2255	0.2095	13.2387054098325
76	sugarmeth	1	E	4	0.083333333	0.0025	0.0135	0.0905	0.38925	0.556	0.57	32.1008680788687
77	Caffeic.plus.sugar	1	F	4	0.083333333	0.00175	0.012	0.07025	0.311	0.411	0.4465	24.6435671487957
78	sugarwater	1	G	4	0.083333333	0.002	0.03175	0.2415	0.4965	0.63725	0.7875	42.8943790424779
79	Methanol	1	B	5	0.066666667	0.00225	0.01975	0.17	0.30075	0.264	0.2745	21.3290680111271
80	Buckwheat	1	C	5	0.066666667	0.002	0.01875	0.08075	0.346	0.389	0.4285	25.3000001516518
81	Caffeic	1	D	5	0.066666667	0.003	0.0135	0.0285	0.0775	0.20375	0.2225	10.5131755449751
82	sugarmeth	1	E	5	0.066666667	0.00225	0.01325	0.0495	0.28	0.485	0.5485	26.4486378531712
83	Caffeic.plus.sugar	1	F	5	0.066666667	0.0025	0.0135	0.0675	0.3035	0.421	0.43575	24.6214953573771
84	sugarwater	1	G	5	0.066666667	0.0025	0.0325	0.257	0.5055	0.622	0.781	43.0165283663687
85	Methanol	1	B	6	0.05	0.002	0.026	0.1895	0.314	0.282	0.2935	22.9305391576579
86	Buckwheat	1	C	6	0.05	0.0015	0.01825	0.067	0.3055	0.3745	0.423	23.4103145724051
87	Caffeic	1	D	6	0.05	0.003	0.013	0.0255	0.057	0.188	0.207	9.27418086961927
88	sugarmeth	1	E	6	0.05	0.003	0.013	0.0395	0.2065	0.45	0.5195	23.2724842101823
89	Caffeic.plus.sugar	1	F	6	0.05	0.00325	0.0145	0.0595	0.276	0.41525	0.4125	23.4495574454937
90	sugarwater	1	G	6	0.05	0.00275	0.0355	0.25325	0.4955	0.629	0.7455	42.6325722652531
91	Methanol	1	B	7	0.033333333	0.0025	0.037	0.208	0.279	0.245	0.248	21.4125749406945
92	Buckwheat	1	C	7	0.033333333	0.00225	0.018	0.073	0.319	0.3005	0.3195	20.6450006581263
93	Caffeic	1	D	7	0.033333333	0.003	0.0135	0.02725	0.06975	0.196	0.2165	9.90175087781967
94	sugarmeth	1	E	7	0.033333333	0.0025	0.01225	0.0355	0.171	0.439	0.46325	21.4925927520938
95	Caffeic.plus.sugar	1	F	7	0.033333333	0.003	0.015	0.059	0.27825	0.40875	0.38325	23.0480670926144
96	sugarwater	1	G	7	0.033333333	0.0025	0.037	0.253	0.53025	0.693	0.75175	45.2742741349333
97	Methanol	1	B	8	0.016666667	0.002	0.039	0.2155	0.31125	0.2755	0.2955	23.6693541222263
98	Buckwheat	1	C	8	0.016666667	0.00175	0.0165	0.064	0.2825	0.269	0.305	18.7750001013693
99	Caffeic	1	D	8	0.016666667	0.003	0.012	0.03275	0.11375	0.2305	0.24825	12.389320306151
100	sugarmeth	1	E	8	0.016666667	0.003	0.01325	0.04875	0.2665	0.397	0.394	22.2692213579823
101	Caffeic.plus.sugar	1	F	8	0.016666667	0.0035	0.016	0.0795	0.3915	0.456	0.439	27.9770677262456
102	sugarwater	1	G	8	0.016666667	0.00275	0.037	0.2535	0.461	0.576	0.6055	39.1070154817879
103	Methanol	1	B	9	0	0.002	0.04125	0.222	0.363	0.339	0.39175	27.7281996345016
104	Buckwheat	1	C	9	0	0.0025	0.01775	0.1185	0.2755	0.242	0.243	18.7470431907296
105	Caffeic	1	D	9	0	0.0025	0.016	0.0875	0.24475	0.24125	0.258	17.3602659075988
106	sugarmeth	1	E	9	0	0.003	0.016	0.09925	0.27225	0.246	0.233	18.1748990708329
107	Caffeic.plus.sugar	1	F	9	0	0.003	0.0215	0.163	0.333	0.324	0.3555	24.3704867860746
108	sugarwater	1	G	9	0	0.002	0.043	0.2435	0.37825	0.3515	0.39375	28.9928474767924
109	Methanol	1	B	4	0.083333333	0.0025	0.019	0.1745	0.2805	0.2335	0.24475	19.8328315265109
110	Buckwheat	1	C	4	0.083333333	0.002	0.019	0.1105	0.4195	0.4225	0.4875	29.2200012660099
111	Caffeic	1	D	4	0.083333333	0.002	0.01125	0.03	0.12525	0.192	0.1775	10.8481601649112
112	sugarmeth	1	E	4	0.083333333	0.0015	0.0115	0.091	0.37975	0.5485	0.615	32.0495218247502
113	Caffeic.plus.sugar	1	F	4	0.083333333	0.00225	0.013	0.09975	0.3665	0.4775	0.5745	29.7551369818776
114	sugarwater	1	G	4	0.083333333	0.0025	0.03475	0.262	0.514	0.66375	0.7975	44.6831244682726
115	Methanol	1	B	5	0.066666667	0.00225	0.01875	0.161	0.27275	0.234	0.2355	19.2529747351542
116	Buckwheat	1	C	5	0.066666667	0.002	0.01675	0.06875	0.3255	0.361	0.352	22.8170135072205
117	Caffeic	1	D	5	0.066666667	0.003	0.0135	0.0255	0.0655	0.17325	0.1765	8.89856941301611
118	sugarmeth	1	E	5	0.066666667	0.00175	0.01075	0.044	0.244	0.4725	0.5345	24.9340632779789
119	Caffeic.plus.sugar	1	F	5	0.066666667	0.0025	0.0115	0.0615	0.2815	0.405	0.44025	23.5210044134068
120	sugarwater	1	G	5	0.066666667	0.002	0.0335	0.263	0.5145	0.6195	0.7185	42.7292602629202
121	Methanol	1	B	6	0.05	0.003	0.0355	0.1865	0.2675	0.2255	0.2265	19.8720806938005
122	Buckwheat	1	C	6	0.05	0.002	0.01725	0.064	0.3035	0.3565	0.373	22.2816189238011
123	Caffeic	1	D	6	0.05	0.003	0.012	0.0255	0.0525	0.178	0.2095	8.91528395465586
124	sugarmeth	1	E	6	0.05	0.0025	0.011	0.0355	0.173	0.4385	0.505	21.8872641567902
125	Caffeic.plus.sugar	1	F	6	0.05	0.00225	0.013	0.055	0.2555	0.39975	0.4255	22.5174738998325
126	sugarwater	1	G	6	0.05	0.00275	0.037	0.27625	0.5255	0.6535	0.772	44.8283043143923
127	Methanol	1	B	7	0.033333333	0.003	0.048	0.204	0.2695	0.232	0.236	20.9337515725891
128	Buckwheat	1	C	7	0.033333333	0.00225	0.016	0.062	0.293	0.278	0.2875	18.7750005764985
129	Caffeic	1	D	7	0.033333333	0.003	0.0135	0.02975	0.07425	0.198	0.217	10.1234877739632
130	sugarmeth	1	E	7	0.033333333	0.0025	0.01125	0.0335	0.171	0.435	0.49225	21.5846683197056
131	Caffeic.plus.sugar	1	F	7	0.033333333	0.003	0.013	0.057	0.26575	0.40375	0.39825	22.6612752813711
132	sugarwater	1	G	7	0.033333333	0.0025	0.044	0.281	0.56175	0.7115	0.78225	47.6461003210529
133	Methanol	1	B	8	0.016666667	0.002	0.055	0.24	0.33325	0.299	0.338	26.2313737300954
134	Buckwheat	1	C	8	0.016666667	0.00175	0.0175	0.079	0.2635	0.2475	0.2525	17.2350005458263
135	Caffeic	1	D	8	0.016666667	0.0035	0.012	0.03475	0.14125	0.226	0.22975	12.7860225932709
136	sugarmeth	1	E	8	0.016666667	0.0025	0.01325	0.05375	0.2805	0.4165	0.433	23.6077104653395
137	Caffeic.plus.sugar	1	F	8	0.016666667	0.0025	0.016	0.104	0.4265	0.4775	0.4945	30.5754541426922
138	sugarwater	1	G	8	0.016666667	0.00275	0.045	0.266	0.5115	0.5655	0.64	40.8384739097132
139	Methanol	1	B	9	0	0.003	0.04625	0.227	0.302	0.24	0.27325	22.7534959230051
140	Buckwheat	1	C	9	0	0.0025	0.01875	0.1395	0.267	0.2335	0.253	18.7707395636346
141	Caffeic	1	D	9	0	0.0035	0.016	0.103	0.25025	0.24825	0.272	18.169631920488
142	sugarmeth	1	E	9	0	0.002	0.015	0.11675	0.26125	0.2525	0.2765	18.7366997024324
143	Caffeic.plus.sugar	1	F	9	0	0.003	0.0205	0.177	0.3115	0.2725	0.308	22.3195205295483
144	sugarwater	1	G	9	0	0.002	0.0545	0.265	0.41525	0.375	0.43325	31.6847441066149
145	Methanol	1	B	4	0.083333333	0.0025	0.019	0.1835	0.2685	0.318	0.26275	22.3079018249712
146	Buckwheat	1	C	4	0.083333333	0.002	0.019	0.1275	0.396	0.4785	0.472	30.2349656612048
147	Caffeic	1	D	4	0.083333333	0.003	0.01325	0.046	0.19275	0.265	0.2025	15.0825134125264
148	sugarmeth	1	E	4	0.083333333	0.002	0.0145	0.121	0.41325	0.5445	0.584	33.2173791880301
149	Caffeic.plus.sugar	1	F	4	0.083333333	0.00275	0.015	0.10225	0.357	0.5065	0.5145	29.7948988694683
150	sugarwater	1	G	4	0.083333333	0.0025	0.03475	0.258	0.507	0.68525	0.823	45.251386884075
151	Methanol	1	B	5	0.066666667	0.00225	0.02275	0.1745	0.24725	0.266	0.2085	19.6942062629137
152	Buckwheat	1	C	5	0.066666667	0.002	0.01775	0.08425	0.333	0.4145	0.371	25.0230401639268
153	Caffeic	1	D	5	0.066666667	0.003	0.0125	0.0315	0.1045	0.25825	0.201	12.4632775597996
154	sugarmeth	1	E	5	0.066666667	0.00275	0.01175	0.0525	0.2815	0.482	0.507	26.0431559491119
155	Caffeic.plus.sugar	1	F	5	0.066666667	0.0025	0.0145	0.0735	0.315	0.4405	0.37775	25.0375521273653
156	sugarwater	1	G	5	0.066666667	0.0025	0.0325	0.2545	0.5	0.6415	0.7615	43.1742137078794
157	Methanol	1	B	6	0.05	0.003	0.0265	0.1745	0.25	0.278	0.223	20.3306717776678
158	Buckwheat	1	C	6	0.05	0.0015	0.01775	0.071	0.306	0.3995	0.355	23.5186956720752
159	Caffeic	1	D	6	0.05	0.003	0.013	0.0245	0.058	0.193	0.1795	9.2554681236743
160	sugarmeth	1	E	6	0.05	0.0025	0.0125	0.0425	0.236	0.474	0.4545	24.0493606233655
161	Caffeic.plus.sugar	1	F	6	0.05	0.00325	0.015	0.068	0.2925	0.47975	0.3955	25.6378648480524
162	sugarwater	1	G	6	0.05	0.00275	0.0335	0.24575	0.4345	0.6455	0.653	40.5228324718247
163	Methanol	1	B	7	0.033333333	0.002	0.036	0.1975	0.241	0.263	0.207	20.4245929739703
164	Buckwheat	1	C	7	0.033333333	0.00225	0.019	0.0755	0.27	0.3235	0.2665	19.9213298367982
165	Caffeic	1	D	7	0.033333333	0.003	0.0135	0.03025	0.09075	0.22	0.191	11.0065478253738
166	sugarmeth	1	E	7	0.033333333	0.0025	0.01225	0.0395	0.203	0.4385	0.40125	21.7326981072805
167	Caffeic.plus.sugar	1	F	7	0.033333333	0.003	0.0165	0.0755	0.31325	0.45675	0.35375	25.3162801951644
168	sugarwater	1	G	7	0.033333333	0.002	0.042	0.255	0.47675	0.635	0.63425	41.5134788013351
169	Methanol	1	B	8	0.016666667	0.002	0.039	0.222	0.25475	0.2955	0.2365	22.4437690525239
170	Buckwheat	1	C	8	0.016666667	0.00175	0.016	0.064	0.2315	0.2735	0.231	16.9725708832526
171	Caffeic	1	D	8	0.016666667	0.003	0.012	0.03425	0.12775	0.2515	0.20875	12.9475191818336
172	sugarmeth	1	E	8	0.016666667	0.0025	0.01375	0.04575	0.244	0.4105	0.339	21.5275431254935
173	Caffeic.plus.sugar	1	F	8	0.016666667	0.003	0.018	0.1	0.331	0.4305	0.327	25.3781643590355
174	sugarwater	1	G	8	0.016666667	0.00275	0.039	0.2475	0.393	0.4915	0.433	33.5028871907272
175	Methanol	1	B	9	0	0.002	0.03425	0.208	0.2395	0.2765	0.22675	21.0459434670222
176	Buckwheat	1	C	9	0	0.0015	0.01775	0.119	0.2185	0.2555	0.221	17.4156893975512
177	Caffeic	1	D	9	0	0.0025	0.016	0.0805	0.20425	0.24025	0.2105	15.631254174687
178	sugarmeth	1	E	9	0	0.002	0.018	0.09725	0.22175	0.2425	0.209	16.5281598206615
179	Caffeic.plus.sugar	1	F	9	0	0.003	0.0235	0.161	0.2555	0.2985	0.2535	20.907954532726
180	sugarwater	1	G	9	0	0.002	0.04	0.257	0.27625	0.304	0.24425	24.1115971196804
