# Supplementary material for: Pollen extracts and constituent sugars increase growth of a trypanosomatid parasite of bumble bees
Source: PeerJ. 2017 May 9;5:e3297. doi: 10.7717/peerj.3297 (PMC5426351; doi:10.7717/peerj.3297)
Supplement: Supplemental Information 1 — Dataset 1: Effects of extracts of individual pollens. Dataset 2: Effects of individual and mixed pollen extracts. Dataset 3: Effects of chemical additions. “Row” and “column” refer to locations on the 96-well test plate “conc” indicates the concentration in percent extract (or stock solution) by volume in the final sample “net0” through “net24” are the net OD readings (difference in OD 630 nm between samples and cell-free controls at the corresponding concentration and timepoint) at each timepoint, with time given in hours. “integral” is the estimated area under the curve of OD vs time, calculated by the “grofit” function in R Dataset 4: Pollen extract sugar contents. Contents of fructose, glucose, and sucrose are given in mg per mL and mM [file peerj-05-3297-s001.zip › Dataset-legends.txt]

Supplementary materials: Data files

Dataset 1: Effects of extracts of individual pollens. 
Dataset 2: Effects of individual and mixed pollen extracts.
Dataset 3: Effects of chemical additions.

"Row" and "column" refer to locations on the 96-well test plate

"conc" indicates the concentration in percent extract (or stock solution) by volume in the final sample

"net0" through "net24" are the net OD readings (difference in OD 630 nm between samples and cell-free controls
	at the corresponding concentration and timepoint) at each timepoint, with time given in hours.

"integral" is the estimated area under the curve of OD vs time, calculated by the "grofit" function in R
